# Supplementary material for: The ATRXt Protein Represses rDNA Transcription While Mirroring ATRX Interactions and Heterochromatin Localization
Source: Int J Mol Sci. 2026 Mar 29;27(7):3103. doi: 10.3390/ijms27073103 (PMC13074095; doi:10.3390/ijms27073103)
Supplement: Supplementary file 1 [file ijms-27-03103-s001.zip]

Archive with 1 entries (1 files):
- ijms-4215369-supplementary.pdf
